# Supplementary material for: Impact of early empirical antifungal therapy on prognosis of sepsis patients with positive yeast culture: A retrospective study from the MIMIC-IV database
Source: Front Microbiol. 2022 Nov 17;13:1047889. doi: 10.3389/fmicb.2022.1047889 (PMC9712452; doi:10.3389/fmicb.2022.1047889)
Supplement: Supplementary file 1 [file Data_Sheet_1.ZIP]

Archive with 14 entries (13 files):
- Supplementary materials/
- Supplementary materials/Fig S1.docx
- Supplementary materials/Fig S2(A).tif
- Supplementary materials/Fig S2(B).tif
- Supplementary materials/Fig S2(C).tif
- Supplementary materials/Fig S2(D).tif
- Supplementary materials/Fig S2(E).tif
- Supplementary materials/Fig S2(F).tif
- Supplementary materials/Fig S2(G).tif
- Supplementary materials/Fig S2(H).tif
- Supplementary materials/Fig S2(I).tif
- Supplementary materials/Table S1.docx
- Supplementary materials/Table S2.docx
- Supplementary materials/Table S3.doc
